# Supplementary material for: A Localized Scalable DNA Logic Circuit System Based on the DNA Origami Surface
Source: Int J Mol Sci. 2025 Feb 26;26(5):2043. doi: 10.3390/ijms26052043 (PMC11900131; doi:10.3390/ijms26052043)
Supplement: Supplementary file 1 [file ijms-26-02043-s001.zip]

Archive with 1 entries (1 files):
- ijms-3494920-supplementary.pdf
